# Supplementary material for: Acupuncture indication knowledge bases: meridian entity recognition and classification based on ACUBERT
Source: Database (Oxford). 2024 Aug 30;2024:baae083. doi: 10.1093/database/baae083 (PMC11363959; doi:10.1093/database/baae083)
Supplement: baae083_Supp [file baae083_supp.zip]

Archive with 2 entries (2 files):
- suppl_data/patent.pdf
- suppl_data/Supplementary materials-Table S1.docx
